# Supplementary material for: UBAP2 plays a role in bone homeostasis through the regulation of osteoblastogenesis and osteoclastogenesis
Source: Nat Commun. 2023 Jun 20;14:3668. doi: 10.1038/s41467-023-39448-8 (PMC10281941; doi:10.1038/s41467-023-39448-8)
Supplement: Supplementary file 4 — Source Data [file 41467_2023_39448_MOESM4_ESM.xlsx]

## Sheet: Fig.1a
Control				Mock				shCont				Vector
				shUbap2_#1				shUbap2_#2				Ubap2

## Sheet: Fig.1b
Alp activity (%)	Control	Mock	shCont	Vector	shUbap2_#1	shUbap2_#2	Ubap2
1	29.7376	101.458	100	91.8367	36.4431	44.0233	93.0029
2	28.2123	101.117	100	100.838	34.9162	47.2067	94.4134
3	28.4507	99.7183	100	100	34.0845	45.9155	90.4225

## Sheet: Fig.1c
Control				Mock				shCont				Vector
				shUbap2_#1				shUbap2_#2				Ubap2

## Sheet: Fig.1d
OD value of ARS (595 nm)	Control	Mock	shCont	Vector	shUbap2_#1	shUbap2_#2	Ubap2
1	0.18	2.88	2.586	2.527	0.205	0.319	2.555
2	0.213	2.753	2.63	2.58	0.186	0.283	2.296
3	0.192	2.738	2.967	2.466	0.129	0.358	2.834

## Sheet: Fig.1e
Runx2 (fold)	Control	Mock	shCont	Vector	shUbap2_#1	shUbap2_#2	Ubap2
1	0.179244	1.01396	1	1.00696	0.166086	0.075363	0.590496
2	0.200267	0.870551	1	0.732043	0.167241	0.255253	1.12506
3	0.164938	0.721965	1	0.707107	0.175556	0.0774817	0.578344
Sp7 (fold)	Control	Mock	shCont	Vector	shUbap2_#1	shUbap2_#2	Ubap2
1	0.223756	0.882703	1	0.926588	0.479632	0.236514	0.76313
2	0.295248	1.11729	1	1.17283	0.650671	0.535887	0.521233
3	0.279322	0.795536	1	0.926588	0.547147	0.260616	0.959264
Bglap (fold)	Control	Mock	shCont	Vector	shUbap2_#1	shUbap2_#2	Ubap2
1	0.0423939	1.37554	1	1.29235	0.0758872	0.184284	0.773782
2	0.0423939	1.23971	1	1.11729	0.327598	0.25349	0.779165
3	0.0429857	1.30134	1	1.08673	0.0802141	0.179244	1.04972

## Sheet: Fig.2a
Control				Mock				shCont				Vector
				shUbap2_#1				shUbap2_#2				Ubap2

## Sheet: Fig.2b
Trap activity (OD)	Control	Mock	shCont	Vector	shUbap2_#1	shUbap2_#2	Ubap2
1	0.521	1.314	1.426	1.156	2.412	1.864	1.41
2	0.61	1.306	1.619	1.172	2.23	1.872	1.426
3	0.669	1.285	1.488	1.683	2.656	1.996	1.212
4	0.503	1.442	1.17	1.593	2.263	1.547	1.464
5	0.53	1.427	1.33	1.378	2.212	1.646	1.366
6	0.457	1.446	1.272	1.117	2.326	1.494	1.447

## Sheet: Fig.2c
	Control	Mock	shCont	Vector	shUbap2_#1	shUbap2_#2	Ubap2
3~5	0	121	118	123	114	112	111
	0	112	96	117	116	121	122
	0	125	127	116	127	127	106
6~10	0	16	22	23	66	53	28
	0	23	25	20	69	42	31
	0	17	18	27	54	57	26
11~	0	18	23	24	52	38	22
	0	16	26	18	44	35	24
	0	20	15	21	59	42	27
total	0	155	163	170	232	203	161
	0	151	147	155	229	198	177
	0	162	160	164	240	226	159

## Sheet: Fig.2d
Acp5	Control	Mock	shCont	Vector	shUbap2_#1	shUbap2_#2	Ubap2
Fold 1	0.0366511	0.852635	1	1.3566	4.69134	2.44528	1.61328
Fold 2	0.0448111	1.18099	1	1.94531	4.34694	3.31728	1.86607
Fold 3	0.0454366	1.05702	1	1.68179	3.50642	2.67586	1.50525
Ctsk	Control	Mock	shCont	Vector	shUbap2_#1	shUbap2_#2	Ubap2
Fold 1	0.0818996	1.32869	1	0.993092	2.37841	2.58471	1.06437
Fold 2	0.0454366	1.22264	1	0.628507	3.11666	2.2974	1.11729
Fold 3	0.049721	1.33793	1	0.907519	2.8481	2.36199	0.965936

## Sheet: Fig.3c
conMO 800	ubap2a AUG	ubap2a e3i3	ubap2b e4i4MO	ubap2b i4e5MO
319.401	310.539	263.842	298.525	245.9		Tukey's multiple comparisons test	Mean Diff.	95.00% CI of diff.	Significant?	Summary	Adjusted P Value
323.551	287.337	329.977	291.154	279.933		conMO 800 vs. ubap2a AUG	48.11	24.54 to 71.69	Yes	****	<0.0001
321.811	287.872	246.721	287.236	294.134		conMO 800 vs. ubap2a e3i3	35.12	12.18 to 58.07	Yes	***	0.0005
317.318	244.406	263.047	321.357	272.214		conMO 800 vs. ubap2b e4i4MO	46.14	23.47 to 68.81	Yes	****	<0.0001
281.665	304.372	284.806	268.473	299.635		conMO 800 vs. ubap2b i4e5MO	35.04	11.11 to 58.98	Yes	***	0.0009
312.001	313.813	261.364	277.961	241.145
326.099	260.172	189.057	248.59	314.781
335.672	276.717	254.255	289.028	277.253
307.3	264.316	303.44	198.951	291.239
326.376	317.447	274.128	264.693	254.718
309.166	259.814	297.947	276.143	282.665
319.539	316.726	263.093	283.556	203.644
307.51	292.066	308.199	274.206	316.636
353.073	285.948	273.237	277.885	306.251
329.934	277.253	253.218	261.985	308.273
286.428	229.679	259.188	271.431	317.586
312.082	267.527	269.216	233.783	303.474
310.025	300.58	262.43	256.046
322.419	276.007		273.183
337.727	284.064		240.105
317.955			313.764

[truncated: 35 more sheets: Fig.3d, Fig. 4a-f, Fig.5a, Fig.5b, Fig.5c, Fig.5d-e, Fig.5f, Fig.6a-f, Fig.7a-b, Supplementary Fig. 4, Supplementary Fig. 6a, Supplementary Fig. 6b, Supplementary Fig. 6c, Supplementary Fig. 6d, Supplementary Fig. 7, Supplementary Fig. 8a-b, Supplementary Fig. 9, Supplementary Fig. 10a, Supplementary Fig.10b, Supplementary Fig.10c-d …]
